# Supplementary material for: Setting Health Targets Using Information from Probabilistic Projections: A Research Brief on an Application to Contraceptive Coverage
Source: Popul Res Policy Rev. 2023 Feb 10;42(1):13. doi: 10.1007/s11113-023-09766-2 (PMC9913024; doi:10.1007/s11113-023-09766-2)
Supplement: Supplementary file 1 — Supplementary file1 (XLSX 45 KB) [file 11113_2023_9766_MOESM1_ESM.xlsx]

## Sheet: Table A1
Appendix Table A1 Country-specific estimates and projections of contraceptive need, use, impact and cost for 131 LMICs for two scenarios (current progress and accelerated progress), 2019 and 2030
Country*	ISO country code	% of need satisfied with modern methods			No. of women using modern methods (000s)			No. of women with an unmet need for modern methods (000s)			No. of unintended pregnancies (000s)		Annual total direct costs ($) (000s)
		2019	2030		2019	2030		2019	2030		2030		2030
		Current progress	Current progress	Accelerated progress	Current progress	Current progress	Accelerated progress	Current progress	Current progress	Accelerated progress	Current progress	Accelerated progress	Current progress	Accelerated progress
Africa
Eastern Africa
Burundi	108	0.439307	0.588414	0.690173	427.501	881.625	1110.74	545.625	616.683	498.624	273.029	224.034	3802.85	4791.12
Comoros	174	0.388831	0.528177	0.63349	31.155	60.0745	78.9919	48.9698	53.6648	45.7012	23.2964	20.1315	412.712	542.675
Djibouti	262	0.477763	0.612784	0.707279	37.2926	62.6785	78.3864	40.7641	39.6063	32.4417	19.5259	16.9482	541.106	676.712
Eritrea	232	0.303119	0.433384	0.578884	66.0359	137.715	213.107	151.819	180.052	155.027	84.1745	75.7828	548.558	848.865
Ethiopia	231	0.6394	0.742199	0.825062	7463.26	13924.6	16543.4	4209.03	4836.67	3507.68	2333.08	1788.68	80466.3	95599.2
Kenya	404	0.766505	0.800083	0.854243	6050.6	8590.52	9515.48	1843.15	2146.52	1623.59	1063.39	849.843	50212.4	55618.9
Madagascar	450	0.635299	0.72766	0.791276	2294.55	3835.2	4396.8	1317.21	1435.4	1159.79	657.52	552.127	20397.1	23383.9
Malawi	454	0.7613	0.803785	0.854086	2121.58	3254.22	3521.03	665.205	794.399	601.542	393.585	312.681	14720.6	15927.5
Mauritius	480	0.548862	0.655226	0.720053	87.4938	104.22	118.937	71.9156	54.8396	46.2414	n/a	n/a	1124.16	1282.9
Mozambique	508	0.53927	0.644261	0.722973	1718.55	3354.71	4070.02	1468.26	1852.35	1559.54	905.55	796.613	18509.7	22456.5
Rwanda	646	0.671902	0.750723	0.808885	955.04	1533.44	1692.12	466.357	509.175	399.797	246.345	201.846	8042.52	8874.77
Somalia	706	0.204178	0.440234	0.602582	218.984	727.44	1123.2	853.529	924.953	740.781	365.1	304.715	1853.24	2861.49
South Sudan	728	0.194242	0.297972	0.422093	133.478	290.353	456.487	553.694	684.077	624.998	309.465	288.332	1842.55	2896.81
Uganda	800	0.56862	0.681087	0.758306	3172.07	5881.11	6833.19	2406.47	2753.78	2177.93	1246.07	1018.5	30073.6	34942.1
United Republic of Tanzania	834	0.591767	0.687164	0.753573	4120.4	7333.81	8446.43	2842.47	3338.76	2762.08	1455.86	1241.83	38969.9	44882.1
Zambia	894	0.665643	0.731587	0.799507	1488.47	2470.88	2794.7	747.671	906.546	700.83	452.972	371.183	16619.9	18798
Zimbabwe	716	0.851475	0.855117	0.897972	1841.05	2399.73	2594.44	321.139	406.587	294.782	269.18	227.531	10670	11535.8
Middle Africa
Angola	24	0.335886	0.428136	0.527317	1048.3	2045.82	2713.42	2072.71	2732.61	2432.29	1268.25	1157.53	20507.9	27200.2
Cameroon	120	0.493486	0.594174	0.672783	1309.85	2348.46	2896.26	1344.42	1604.02	1408.63	727.689	666.663	10156.1	12525.1
Central African Republic	140	0.403166	0.522063	0.616107	180.516	348.616	455.767	267.231	319.151	283.986	141.605	129.472	1705.71	2229.97
Chad	148	0.236274	0.316759	0.428018	211.476	448.743	665.45	683.569	967.925	889.274	434.158	403.19	1875.35	2781
Congo	178	0.47498	0.605007	0.67902	346.171	608.506	724.978	382.641	397.277	342.705	160.975	146.604	4630.33	5516.61
Democratic Republic of the Congo	180	0.258404	0.384795	0.479944	2158.19	5008.89	6736.64	6193.81	8008.14	7299.65	3023.96	2815.8	22646.7	30458.3
Equatorial Guinea	226	0.358454	0.454697	0.554372	42.9443	85.0931	112.931	76.8597	102.049	90.7785	n/a	n/a	983.793	1305.63
Gabon	266	0.515561	0.615281	0.689541	155.145	241.592	288.341	145.78	151.061	129.822	68.799	62.0229	1965.09	2345.34
Sao Tome and Principe	678	0.577837	0.651964	0.725067	16.4845	24.783	28.5001	12.0434	13.2299	10.8067	6.49685	5.57256	209.139	240.507
Northern Africa
Algeria	12	0.759064	0.787186	0.826084	3394.88	3988.63	4350.7	1077.57	1078.31	915.957	n/a	n/a	39098.3	42647.5
Egypt	818	0.800054	0.822287	0.877336	10492.9	12829.4	14509.7	2622.33	2772.69	2028.66	n/a	n/a	101691	115010
Libya	434	0.36963	0.480504	0.577911	294.128	395.823	508.953	501.607	427.943	371.723	n/a	n/a	6653.08	8554.59
Morocco	504	0.73063	0.773437	0.834711	3452.6	3922.13	4408	1272.91	1148.91	872.869	n/a	n/a	67753.8	76147.2
Sudan	729	0.329305	0.426996	0.555621	962.774	1809.96	2675.04	1960.88	2428.87	2139.47	n/a	n/a	34096.2	50392.6
Tunisia	788	0.68748	0.729612	0.788977	787.524	851.316	976.009	357.999	315.491	261.047	n/a	n/a	6295.02	7217.06
Southern Africa
Botswana	72	0.85771	0.873402	0.89192	348.549	440.253	459.521	57.8225	63.8138	55.6832	39.7647	36.7113	6245.09	6518.4
Eswatini	748	0.822692	0.849958	0.884302	161.191	205.036	222.046	34.7403	36.1948	29.0515	23.1357	20.6145	2072.4	2244.34
Lesotho	426	0.802779	0.835731	0.882185	282.309	332.017	365.181	69.3558	65.2601	48.7695	40.6181	34.5923	2272.25	2499.22
Namibia	516	0.823073	0.849567	0.888138	335.197	439.356	481.864	72.0537	77.7965	60.6912	49.2845	43.2473	5738.06	6293.23
South Africa	710	0.810883	0.838213	0.887044	7880.87	9534.27	10659.6	1838	1840.25	1357.39	1078.91	897.721	133812	149605
Western Africa
Benin	204	0.307649	0.442045	0.544746	352.156	735.021	984.949	792.511	927.755	823.139	410.12	368.047	3922.67	5256.49
Burkina Faso	854	0.554982	0.665965	0.760608	1282.82	2368.97	2948.55	1028.64	1188.23	928.023	554.034	448.191	9430.97	11738.3
Cabo Verde	132	0.782277	0.812023	0.840817	68.2638	81.6572	86.764	18.9991	18.903	16.4261	10.7398	9.81698	481.636	511.757
Côte d’Ivoire	384	0.464873	0.577223	0.665443	1352.58	2451.61	3065.97	1556.99	1795.64	1541.44	835.077	742.411	15319.4	19158.3
Gambia	270	0.367002	0.467576	0.590277	57.7566	113.114	160.274	99.6176	128.802	111.249	59.379	52.8289	654.069	926.768
Ghana	288	0.490066	0.593814	0.674622	1693.72	2702.37	3235.83	1762.39	1848.5	1560.68	818.647	705.487	16353	19581.2
Guinea	324	0.312975	0.419769	0.519646	303.514	641.07	868.106	666.257	886.127	802.466	402.232	372.985	2877.41	3896.44
Guinea-Bissau	624	0.591042	0.664166	0.737229	126.476	210.328	253.284	87.5123	106.352	90.2784	50.1117	44.0753	812.116	977.978
Liberia	430	0.492166	0.586013	0.674642	303.397	507.307	618.669	313.055	358.384	298.364	167.435	143.678	2465.02	3006.13
Mali	466	0.427359	0.530575	0.645083	698.419	1440.03	1944.06	935.851	1274.06	1069.6	588.122	507.578	7424.92	10023.7
Mauritania	478	0.331519	0.457067	0.591627	108.323	215.434	315.796	218.424	255.906	217.979	118.574	105.042	1260.82	1848.18
Niger	562	0.473935	0.571636	0.688911	711.905	1561.83	2189.64	790.209	1170.38	988.767	552.995	488.499	7701.85	10797.8
Nigeria	566	0.392703	0.507626	0.605971	5658.59	11607.8	15384.3	8750.73	11259	10003.6	4752.17	4310.21	86133.9	114157
Senegal	686	0.53966	0.638319	0.746164	796.926	1443.39	1864.74	679.793	817.845	634.364	378.545	304.538	7381.19	9535.91
Sierra Leone	694	0.54822	0.637027	0.726698	486.519	826.85	1022.72	400.933	471.132	384.63	225.578	192.208	4476.06	5536.36
Togo	768	0.454612	0.566592	0.661171	418.182	732.511	923.092	501.684	560.327	473.054	259.585	225.613	3221.14	4059.2
Asia
Central Asia
Kazakhstan	398	0.748577	0.77642	0.83446	1799.83	2056.74	2363.18	604.507	592.262	468.809	288.431	241.547	9484.18	10897.3
Kyrgyzstan	417	0.6501	0.696627	0.781588	431.072	539.902	664.568	232.014	235.121	185.711	109.663	90.6152	1181.48	1454.28
Tajikistan	762	0.534028	0.606275	0.718251	484.725	698.167	923.45	422.952	453.401	362.242	198.471	160.113	1142.73	1511.46
Turkmenistan	795	0.738111	0.77034	0.825676	531.976	610.407	698.763	188.75	181.98	147.529	76.0986	61.2447	900.88	1031.28
Uzbekistan	860	0.837235	0.8505	0.877554	4061.28	4420.16	4704.07	789.544	776.97	656.362	330.921	284.952	6146.1	6540.87
Eastern Asia
China	156	0.912839	0.914176	0.932293	234123	208713	219690	22354.9	19594.3	15954.9	12331.3	11072.2	795094	836913
Democratic People's Republic of Korea (North)	408	0.835864	0.844615	0.878251	3617.14	3556.39	3834.75	710.286	654.275	531.6	n/a	n/a	10673.1	11508.5
Mongolia	496	0.688382	0.729707	0.779151	312.64	368.684	402.064	141.527	136.565	113.964	61.2395	52.6375	1785.48	1947.13
Southeast Asia
Cambodia	116	0.620055	0.694636	0.765524	1346.84	1808.13	2075.65	825.291	794.859	635.759	266.507	233.511	8623.33	9899.16
Indonesia	360	0.807786	0.832891	0.889	29857.9	32079.1	36490	7104.74	6436.27	4556.12	3246.1	2546.61	184802	210213
Lao People's Democratic Republic	418	0.731644	0.776762	0.836178	647.085	818.331	932.252	237.341	235.185	182.644	110.892	94.891	5039.8	5741.39
Malaysia	458	0.56117	0.641003	0.711531	2049.81	2724.52	3146.88	1602.93	1525.88	1275.81	n/a	n/a	32486.8	37523
Myanmar	104	0.772	0.82408	0.877775	4775.49	5573.64	6300.62	1410.38	1189.83	877.326	630.823	512.732	22953.9	25947.8
Philippines	608	0.571722	0.641775	0.726139	7245.5	9608.73	11386.1	5427.62	5363.38	4294.24	1937.67	1659.29	65518.3	77637.5
Thailand	764	0.908138	0.913815	0.934975	9404.94	8352.64	8763.45	951.351	787.768	609.478	536.645	477.938	42753.2	44856
Timor-Leste	626	0.4999	0.629123	0.727149	50.1458	87.9842	112.303	50.1658	51.868	42.1399	22.2902	18.2188	361.806	461.809
Viet Nam	704	0.790751	0.819378	0.862129	12578.2	12424.5	13464.1	3328.44	2738.84	2153.17	1008.13	906.556	50115.4	54308.6
Southern Asia
Afghanistan	4	0.450027	0.577495	0.686017	1402.89	3035.26	4004.71	1714.46	2220.64	1832.92	n/a	n/a	15036.7	19839.4
Bangladesh	50	0.748677	0.781894	0.836558	21548.2	24283.3	27200.8	7233.49	6773.74	5314.36	3050.25	2631.12	121444	136035
Bhutan	64	0.79126	0.832363	0.858186	75.4373	90.8317	96.4357	19.9009	18.2934	15.9359	9.15501	8.23094	480.301	509.934
India	356	0.738019	0.775349	0.835644	134314	158854	182119	47678.6	46026.6	35819.4	17893.1	14309	374106	428895
Iran	364	0.756994	0.790486	0.830131	10615	10689.4	11539	3407.55	2833.17	2361.2	n/a	n/a	63802.2	68873
Maldives	462	0.311334	0.43099	0.546934	12.8264	19.9145	27.8632	28.3717	26.2918	23.0811	10.9353	9.59323	129.011	180.504
Nepal	524	0.610788	0.697691	0.775835	3184.37	4195.38	4903.73	2029.17	1817.86	1416.85	716.423	567.573	12170.4	14225.2
Pakistan	586	0.50588	0.598931	0.694598	9728.69	16416.4	20857.4	9502.52	10993.1	9170.59	4064.69	3467.77	82361.8	104642
Sri Lanka	144	0.736805	0.765531	0.82625	1948.11	1962.7	2213.21	695.886	601.144	465.411	204.669	173.271	7117.13	8025.52
Western Asia
Armenia	51	0.428531	0.507588	0.614185	150.46	167.436	210.885	200.647	162.43	132.473	44.4674	39.3222	692.857	872.652
Azerbaijan	31	0.310011	0.411021	0.528474	363.041	483.917	651.496	808.019	693.436	581.291	167.759	148.521	1507.65	2029.75
Georgia	268	0.50622	0.570292	0.660819	206.746	216.821	265.74	201.665	163.372	136.398	58.792	50.3738	668.831	819.732
Iraq	368	0.571275	0.627014	0.706598	2546.89	3811.12	4518.75	1911.36	2267.09	1876.33	n/a	n/a	23302.7	27629.4
Jordan	400	0.558798	0.606932	0.700911	563.166	683.078	837.203	444.651	442.383	357.246	n/a	n/a	2750.31	3370.87
Lebanon	422	0.61586	0.656021	0.715102	396.561	391.619	441.671	247.353	205.342	175.962	n/a	n/a	3423.09	3860.58
State of Palestine	275	0.649154	0.68253	0.750313	381.923	533.078	616.406	206.417	247.954	205.126	n/a	n/a	1462.19	1690.75
Syrian Arab Republic	760	0.617228	0.661147	0.72002	1261.08	2074.4	2353.12	782.054	1063.18	915.01	n/a	n/a	8532.82	9679.32
Turkey	792	0.602783	0.648882	0.734405	7236.03	7554.91	8871.81	4768.33	4088.05	3208.45	n/a	n/a	32411.3	38061
Yemen	887	0.466106	0.561358	0.65324	1430.86	2345.76	2882.58	1638.95	1832.97	1530.16	n/a	n/a	16299.6	20029.7
Europe
Eastern Europe
Belarus	112	0.777232	0.817845	0.856641	1113.23	1080.5	1187.04	319.071	240.655	198.652	112.828	104.214	7302.92	8023.05
Bulgaria	100	0.705272	0.792142	0.809391	728.529	673.346	709.287	304.447	176.685	167.035	72.1467	69.0725	3302.56	3478.84
Republic of Moldova	498	0.668863	0.73157	0.779686	430.735	427.578	474.335	213.246	156.889	134.032	59.7274	52.5279	1105.99	1226.94
Romania	642	0.747245	0.814293	0.816874	1917.43	1751.76	1775.54	648.571	399.504	398.037	189.25	181.954	9682.91	9814.38
Russian Federation	643	0.750422	0.791068	0.824937	14107.2	13765.1	14888	4691.83	3635.54	3159.45	1699.55	1560.1	99799.5	107941
Ukraine	804	0.740127	0.793356	0.826066	4510.72	4237.6	4610.27	1583.8	1103.76	970.729	499.278	464.488	21492.4	23382.5
Southern Europe
Albania	8	0.0869247	0.190441	0.27928	24.1896	51.8875	79.4962	254.092	220.572	205.15	53.0227	50.672	265.616	406.947
Bosnia and Herzegovina	70	0.368791	0.497854	0.59083	129.983	166.964	213.287	222.474	168.403	147.708	53.0233	48.4037	1002.42	1280.54
Montenegro	499	0.423696	0.508422	0.589806	25.8638	31.1923	39.524	35.1795	30.1589	27.4879	12.2586	11.4487	251.553	318.744
North Macedonia	807	0.386873	0.509749	0.599159	102.745	126.672	159.811	162.834	121.826	106.915	40.4697	36.9789	649.169	819.004
Serbia	688	0.541929	0.640302	0.702697	634.286	678.457	786.319	536.136	381.131	332.683	138.683	130.322	4516.29	5234.3
Latin America and the Caribbean
Caribbean
Cuba	192	0.888875	0.896576	0.925503	1768.8	1598.41	1708.29	221.132	184.383	137.506	115.828	97.9154	8799.48	9404.4
Dominican Republic	214	0.833389	0.850942	0.888067	1525.32	1702.42	1859.28	304.94	298.211	234.347	149.946	125.609	8254.2	9014.73
Grenada	308	0.756947	0.785596	0.803119	11.3548	13.5019	14.1385	3.64599	3.68493	3.46597	n/a	n/a	103.238	108.106
Haiti	332	0.483129	0.577006	0.665079	739.971	1079.34	1305.22	791.651	791.248	657.285	356.391	302.045	5938.09	7180.78
Jamaica	388	0.771252	0.794881	0.822931	305.604	336.315	364.162	90.64	86.7857	78.3562	43.5795	40.7314	1832.29	1984.01
Saint Lucia	662	0.748517	0.778919	0.819322	22.897	23.6973	25.869	7.69281	6.72601	5.70465	3.64858	3.29716	194.893	212.753
Saint Vincent and the Grenadines	670	0.792939	0.811851	0.819961	13.1747	14.1444	14.4684	3.44032	3.27801	3.17682	n/a	n/a	104.846	107.247
Central America
Belize	84	0.70227	0.746475	0.798139	44.2494	59.0306	65.2855	18.7597	20.0485	16.5116	9.32744	7.918	391.084	432.523
Costa Rica	188	0.839817	0.854015	0.885215	693.726	748.357	814.698	132.319	127.924	105.641	74.5138	66.7803	5840.01	6357.72
El Salvador	222	0.810572	0.83149	0.861835	875.172	958.919	1019.97	204.525	194.334	163.516	86.8559	74.9625	6459.3	6870.53
Guatemala	320	0.696185	0.741249	0.795954	1663.95	2290.56	2568.16	726.15	799.574	658.357	299.887	253.037	17695.2	19839.8
Honduras	340	0.783878	0.806669	0.842842	1227.85	1545.42	1651.88	338.529	370.385	308.013	152.32	133.057	6094.65	6514.5
Mexico	484	0.812153	0.831312	0.87412	18150.4	20220.2	22166.2	4198.12	4103.03	3192.1	1856.14	1500.36	101289	111037
Nicaragua	558	0.880784	0.882396	0.908423	906.109	1021.78	1063.83	122.644	136.182	107.243	71.2495	60.3838	9329.99	9713.89
South America
Argentina	32	0.832033	0.854555	0.881459	6350.93	7100.93	7609.25	1282.1	1208.57	1023.31	786.886	728.561	87396.1	93652.3
Bolivia	68	0.576475	0.660491	0.724504	999.829	1391.02	1566.99	734.555	715.018	595.854	249.045	217.041	6547.54	7375.85
Brazil	76	0.886994	0.898278	0.921506	35995	36242.9	38628.3	4585.9	4104.19	3290.36	2958.06	2701.26	389617	415260
Colombia	170	0.867838	0.883808	0.912164	8125.31	8522.97	9137.6	1237.39	1120.49	879.902	525.429	447.681	73773.5	79093.7
Ecuador	218	0.81925	0.843494	0.869665	2408.26	2827	3014.29	531.331	524.536	451.747	262.632	242.81	32726	34894.1
Guyana	328	0.615726	0.692585	0.754117	62.0172	75.7441	85.7735	38.7049	33.6202	27.9668	16.6471	14.4608	537.1	608.219
Paraguay	600	0.810136	0.840423	0.874352	980.756	1203.48	1302.05	229.851	228.514	187.11	121.053	107.835	6563.78	7101.35
Peru	604	0.686185	0.74308	0.80372	3505.92	4215.68	4680.88	1603.37	1457.57	1143.14	497.498	443.347	57829.2	64210.7
Suriname	740	0.665319	0.729693	0.789546	46.8649	60.0144	68.0873	23.5748	22.2317	18.1487	12.0622	10.5687	690.444	783.319
Venezuela	862	0.819284	0.841328	0.862052	3781.54	4824.01	5108.54	834.126	909.794	817.483	n/a	n/a	57505	60896.7
Oceania
Melanesia
Fiji	242	0.65459	0.68295	0.709028	68.7489	79.1138	84.6078	36.2771	36.7274	34.7215	n/a	n/a	644.155	688.888
Papua New Guinea	598	0.498462	0.553745	0.657785	496.571	687.966	886.721	499.636	554.423	461.319	227.34	189.367	3385.7	4363.84
Solomon Islands	90	0.531534	0.570222	0.662561	31.1241	44.5355	57.9976	27.4312	33.5665	29.5379	13.2824	11.4878	214.756	279.673
Vanuatu	548	0.599018	0.639017	0.711492	22.6219	32.0231	37.6681	15.1431	18.0899	15.2743	7.68057	6.59731	233.727	274.928
Micronesia
Kiribati	296	0.430205	0.48971	0.593741	4.75757	6.55195	8.73061	6.30129	6.8273	5.97381	n/a	n/a	37.1796	49.5426
Polynesia
Samoa	882	0.377333	0.437221	0.567525	6.8297	8.65293	12.0149	11.2702	11.1378	9.15579	4.93325	4.08697	80.2053	111.368
Tonga	776	0.511912	0.557412	0.661562	4.32829	5.48758	7.12651	4.12685	4.35716	3.64574	1.79914	1.48731	26.1071	33.9043
